# Supplementary material for: Household preparedness for emergencies during COVID-19 pandemic among the general population of Nepal
Source: PLOS Glob Public Health. 2024 Sep 12;4(9):e0003475. doi: 10.1371/journal.pgph.0003475 (PMC11392347; doi:10.1371/journal.pgph.0003475)
Supplement: S1 Data — (XLSX) [file pgph.0003475.s002.xlsx]

## Sheet: Sheet1
				Q.N.1.	Q.N.2.	Q.N.3	Q.N.4	Q.N.5	Q.N.6		Q.N.7
New ID	District	District	Geographical distribution_Municipalities	Gender	Marital status	Occupation	Age	Education_Rspndt	Monthly_Income	Preparedness_1	Preparedness_2	Preparedness_3	Preparedness_4	Preparedness_5	Preparedness_6	Preparedness_7	Preparedness_8
N_C1	1	Chitwan	2	0	1	3	2	3	5	1	1	1	1	1	1	1	1
N_C2	1	Chitwan	2	0	1	3	3	3	5	1	1	1	1	1	1	1	1
N_C3	1	Chitwan	2	1	1	2	3	5	5	1	1	1	1	1	1	1	1
N_C4	1	Chitwan	2	0	1	3	4	5	5	1	1	1	1	1	1	1	1
N_C5	1	Chitwan	2	0	0	3	2	5	5	1	1	1	1	1	0	1	1
N_C6	1	Chitwan	2	0	0	3	2	4	5	1	1	1	1	1	0	1	1
N_C7	1	Chitwan	2	1	0	2	2	6	5	1	1	1	1	1	1	1	1
N_C8	1	Chitwan	2	1	1	2	3	5	5	1	1	1	1	1	1	1	1
N_C9	1	Chitwan	2	0	0	2	3	5	5	1	1	1	1	1	1	1	1
N_C10	1	Chitwan	2	0	1	3	3	5	5	1	1	1	1	1	1	1	1
N_C11	1	Chitwan	2	0	0	3	2	5	5	1	1	1	1	1	1	1	1
N_C12	1	Chitwan	2	1	0	2	2	5	5	1	1	1	1	1	1	1	1
N_C13	1	Chitwan	2	0	1	2	3	5	5	1	1	1	1	1	1	1	1
N_C14	1	Chitwan	2	1	1	2	2	4	5	1	1	1	1	1	1	1	1
N_C15	1	Chitwan	2	0	0	2	2	4	5	1	1	1	1	1	1	1	1
N_C16	1	Chitwan	2	1	1	3	2	5	5	1	1	1	1	1	1	1	1
N_C17	1	Chitwan	2	1	1	3	5	4	5	1	1	1	1	1	1	1	1
N_C18	1	Chitwan	2	0	0	3	2	4	5	1	1	1	1	1	1	1	1
N_C19	1	Chitwan	2	1	1	3	2	4	5	1	1	1	1	1	0	1	1
N_C20	1	Chitwan	2	0	0	2	2	5	5	1	1	1	1	1	0	1	1
N_C21	1	Chitwan	2	1	1	2	3	4	4	1	1	1	1	1	1	1	1
N_C22	1	Chitwan	2	0	0	3	2	5	5	1	1	1	1	1	1	1	1
N_C23	1	Chitwan	2	0	1	2	2	6	5	1	1	1	1	1	1	1	1
N_C24	1	Chitwan	2	1	1	2	2	4	5	1	1	1	1	1	1	1	1
N_C25	1	Chitwan	2	1	0	7	5	2	5	1	1	1	1	1	1	1	1
N_C26	1	Chitwan	2	0	0	3	2	6	5	1	1	1	1	1	1	1	1
N_C27	1	Chitwan	2	1	1	2	3	6	5	1	1	1	1	1	1	1	1
N_C28	1	Chitwan	2	1	1	7	2	4	5	1	1	1	1	1	1	1	1
N_C29	1	Chitwan	2	1	1	2	2	5	5	1	1	1	1	1	1	1	1
N_C30	1	Chitwan	2	1	1	2	4	4	5	1	1	1	1	1	1	1	1
N_C31	1	Chitwan	2	0	1	1	4	5	5	1	1	1	1	0	1	1	0
N_C32	1	Chitwan	2	1	1	3	2	4	5	1	1	1	1	0	0	1	1
N_C33	1	Chitwan	2	0	0	2	2	4	5	1	1	1	1	1	1	1	1
N_C34	1	Chitwan	2	1	1	2	4	4	5	1	1	0	1	0	0	1	1
N_C35	1	Chitwan	2	1	0	2	1	4	4	1	1	1	1	1	1	1	1
N_C36	1	Chitwan	2	0	0	2	2	5	5	1	1	1	1	1	1	1	1
N_C37	1	Chitwan	2	1	1	2	2	5	5	1	1	1	1	0	1	1	1
N_C38	1	Chitwan	2	1	1	6	3	4	5	1	1	1	1	1	1	1	1
N_C39	1	Chitwan	2	1	1	2	3	6	5	1	1	1	1	1	1	1	1
N_C40	1	Chitwan	2	1	1	2	3	4	5	1	1	1	1	1	1	1	1
N_C41	1	Chitwan	2	1	1	3	2	5	5	1	1	1	1	1	0	1	1
N_C42	1	Chitwan	2	1	1	3	3	5	5	1	1	1	1	1	0	1	1
N_C43	1	Chitwan	2	1	1	3	4	4	5	1	1	1	1	1	1	1	1
N_C44	1	Chitwan	2	0	1	2	3	5	5	1	1	1	1	1	1	1	1
N_C45	1	Chitwan	2	0	1	3	2	5	5	1	1	1	1	1	1	1	1
N_C46	1	Chitwan	2	0	0	3	2	5	5	1	1	1	1	1	1	1	1
N_C47	1	Chitwan	2	1	1	3	4	1	5	1	1	1	0	0	1	1
N_C48	1	Chitwan		1	0	2	2	5	5	1	1	1	1	1	1	1	1
N_C49	1	Chitwan	2	1	0	3	2	5	5	1	1	1	1	1	1	1	1
N_C50	1	Chitwan	2	1	1	3	3	5	5	1	1	1	1	1	1	1	1
N_C51	1	Chitwan	2	0	1	3	3	5	5	1	1	1	1	1	1	1	1
N_C52	1	Chitwan	2	0	1	4	2	5	4	1	0	0	1	0	0	1	1
N_C53	1	Chitwan	2	0	1	4	2	3	4	0	0	0	1	0	0	1	1
N_C54	1	Chitwan	2	0	1	1	2	4	5	1	1	1	1	1	0	1	1
N_C55	1	Chitwan	2	1	1	3	3	5	5	1	1	1	1	1	1	1	1
N_C56	1	Chitwan	2	0	0	4	2	3	5	1	1	0	1	0	0	1	1
N_C57	1	Chitwan	2	1	1	2	2	5	5	1	1	1	1	1	1	1	1
N_C58	1	Chitwan	2	0	0	2	1	5	1	1	1	1	1	1	1	1	1
N_C59	1	Chitwan	2	1	1	3	2	5	5	1	1	1	1	1	1	1	1
N_C60	1	Chitwan	2	1	1	3	2	4	5	1	1	1	1	1	1	1	1
N_C61	1	Chitwan	2	1	1	1	2	5	5	1	1	1	1	1	1	1	1
N_C62	1	Chitwan	2	1	0	1	1	5	4	1	1	1	1	1	1	1	1
N_C63	1	Chitwan	2	1	1	2	3	5	5	1	1	1	1	1	1	1	1
N_C64	1	Chitwan	2	0	0	1	2	5	5	1	1	1	1	1	1	1	1
N_C65	1	Chitwan	2	1	0	2	2	5	5	1	1	1	1	1	1	1	1
N_C66	1	Chitwan	2	1	0	7	2	5	5	1	1	1	1	1	0	1	1
N_Kas 1	2	Kaski	1	1	1	2	4	4	5	1	1	1	1	1	1	1	1
N_Kas 2	2	Kaski	1	1	1	2	2	6	5	1	1	1	1	1	1	1	1
N_Kas 3	2	Kaski	2	1	1	3	3	5	5	0	0	1	1	0	0	1	1
N_Kas 4	2	Kaski	2	1	0		2	5	5	0	1	1	1	0	1	1	1
N_Kas 5	2	Kaski	2	0	1	6	3	3	2	0	0	1	1	0	0	0	0
N_Kas 6	2	Kaski	2	1	1	3	2	5	5	1	0	1	1	1	0	0	1
N_Kas 7	2	Kaski	2	1	1	7	4	4	5	1	1	1	1	1	1	1	1
N_Kas 8	2	Kaski	2	1	0	3	2	5	5	1	0	1	1	1	0	1	1
N_Kas 9	2	Kaski	2	1	1	2	3	6	5	1	1	1	1	1	1	1	1
N_Kas 10	2	Kaski	2	1	1	3	5	5	5	1	1	1	1	1	1	0	1
N_Kas 11	2	Kaski	2	0	0	3	2	5	5	1	1	1	1	1	0	1	1
N_Kas 12	2	Kaski	2	1	1	2	4	4	5	1	1	1	1	1	1	1	1
N_Kas 13		Kaski	2	1	1	7	4	4	5	1	1	1	1	0	1	1	1
N_Kas 14		Kaski	2	1	0	7	1	5	5	1	1	1	1	1	0	1	1
N_Kas 15	2	Kaski	2	1	1	3	4	1	1	0	0	1	1	0	0	1	0
N_Kas 16	2	Kaski	2	1	1	7	5	4	5	1	1	1	1	1	1	0	1
N_Kas 17	2	Kaski	2	1	1	8	5	1	1	1	0	1	1	0	1	1	1
N_Kas 18	2	Kaski	2	1	1	2	2	4	4	1	0	0	1	0	0	0	1
N_Kas 19	2	Kaski	2	0	1		4	5	5	1	1	1	1	1	1	1	1
N_Kas 20	2	Kaski	2	1	1		3	3	5	1	1	1	1	1	1	0	1
N_Kas 21	2	Kaski	2	0	1	7	5	4	5	1	1	1	1	1	1	0	1
N_Kas 22	2	Kaski	2	1	1	7	4	4	5	1	0	1	1	1	1	1	1
N_Kas 23	2	Kaski	2	1	1	6	3	4	3	0	1	1	1	0	1	1	1
N_Kas 24	2	Kaski	2	1	1	3	3	4	5	1	0	1	1	1	0	1	1
N_Kas 25	2	Kaski	2	0	1	3	2	5	5	1	1	1	1	1	1	1	1
N_Kas 26	2	Kaski	2	1	1		3	4	5	0	1	1	1	1	0	1	1
N_Kas 27	2	Kaski	2	0	0	2	2	6	5	1	1	1	1	1	1	1	1
N_Kas 28	2	Kaski	2	1	1	2	2	5	5	1	1	1	1	1	0	1	1
N_Kas 29	2	Kaski	2	1	1	1	3	3	4	1	1	1	1	1	0	1	1
N_Kas 30	2	Kaski	2	1	1		3	4	4	1	1	1	1	0	0	1	1
N_Kas 31	2	Kaski	2	1	1	1	5	3	5	0	1	1	1	1	0	1	1
N_Kas 32	2	Kaski	1	0	1	1	4	4	5	1	1	1	1	1	0	1	1
N_Kas 33	2	Kaski	1	0	1	3	5	4	4	0	1	1	1	0	0	0	1
N_Kas 34	2	Kaski	1	1	1	3	5	1	5	0	0	1	1	1	0	0	0
N_Kas 35	2	Kaski	1	1	0	2	2	5	5	1	0	1	1	1	0	1	1
N_Kas 36	2	Kaski	2	1	1	1	5	1	1	1	1	1	1	1	0	1	0
N_Kas 37	2	Kaski	2	1	1	1	3	3	2	1	1	1	1	0	0	1	1
N_Kas 38	2	Kaski	2	0	0	2	2	5	5	1	1	1	1	1	0	1	1
N_Kas 39	2	Kaski	2	1	1	1	4	4	5	0	0	1	1	1	0	1	1
N_Kas 40	2	Kaski	2	1	1	2	5	1	5	1	1	1	1	1	0	1	1
N_Kas 41	2	Kaski	2	1	1	3	5	3	5	0	1	1	0	1	0	0	1
N_Kas 42		Kaski	1	0	1	1	5	3	1	1	0	1	0	0	0	0	1
N_Kas 43	2	Kaski	1	1	1		5	1	1	1	0	1	1	0	0	0	1
N_Kas 44	2	Kaski	1	0	1	2	5	2	5	1	1	1	1	1	0	1	1
N_Kas 45	2	Kaski	1	1	1	2	3	6	5	1	1	1	1	1	1	1	1
N_Kas 46	2	Kaski	1	0	1	2	3	6	5	1	1	1	1	1	1	1	1
N_Kas 47	2	Kaski	1	0	0	3	2	6	5	1	1	1	1	1	1	1	1
N_Kas 48	2	Kaski	1	0	0	8	2	5	5	1	1	1	1	1	1	1	1
N_Kas 49	2	Kaski	2	1	0	1	2	6	5	1	1	1	1	1	1	1	1
N_Kas 50	2	Kaski	2	0	1	2	5	5	5	1	1	1	1	1	1	1	1
N_Kas 51	2	Kaski	2	0	0	3	2	5	5	1	1	1	1	1	1	0	1
N_Kas 52	2	Kaski	2	0	1	3	4	4	5	1	1	1	1	1	1	1	1
N_Kas 53	2	Kaski	2	0	1	2	4	6	5	1	1	1	1	1	1	1	1
N_Kas 54	2	Kaski	2	1	0	2	2		5	1	1	1	1	1	1	0	1
N_Kas 55	2	Kaski	2	1	1	6	3	3	5	1	1	1	1	1	1	1	1
N_Kas 56	2	Kaski	2	1	1	2	5	1	5	1	1	1	0	1	0	1	1
N_R1	3	Rupandehi	2	0	1	2	2	4	3	0	1	1	1	0	0	0	1
N_R2	3	Rupandehi	2	0	1	3	3	4	4	1	1	1	1	1	1	1	1
N_R3	3	Rupandehi	2	0	1	1	2	4	4	1	0	0	1	0	0	1	1
N_R4	3	Rupandehi	2	1	1	2	3	2	2	1	0	0	1	0	0	0	1
N_R5	3	Rupandehi	2	1	0	6	2	4	1	1	0	0	1	0	0	0	1
N_R6	3	Rupandehi	2	1	1	2	3	4	4	1	1	1	1	0	0	1	1
N_R7	3	Rupandehi	2	0	1	4	5	3	2	1	0	0	1	0	0	0	1
N_R8	3	Rupandehi	2	0	1	2	3	4	4	1	1	1	1	0	1	0	1
N_R9	3	Rupandehi	2	0	1	3	3	4	5	1	1	1	1	1	1	1	1
N_R10	3	Rupandehi	2	1	1	2	2	5	5	1	0	1	1	1	1	1	1
N_R11	3	Rupandehi	2	0	0	1	2	4	5	1	1	1	1	1	1	1	1
N_R12	3	Rupandehi	2	1	1	1	5	2	3	1	1	1	0	0	0	1	1
N_R13	3	Rupandehi	2	0	0	2	1	4	4	1	1	1	1	1	0	1	1
N_R14	3	Rupandehi	2	1	1	3	5	3	5	1	1	1	1	1	1	1	1
N_R15	3	Rupandehi	2	1	1	1	4	4	2	1	1	1	1	1	1	1	1
N_R16	3	Rupandehi	2	0	0	1	2	4	3	1	1	1	1	1	1	1	1
N_R17	3	Rupandehi	2	0	1	2	2	5	5	1	1	1	1	1	1	1	1
N_R18	3	Rupandehi	2	0	0	2	2	4	4	1	0	1	1	1	0	1	1
N_R19	3	Rupandehi	2	0	0	2	2	4	4	1	0	0	1	0	0	1	1
N_R20	3	Rupandehi	2	1	0	5	1	3	4	1	0	0	1	0	0	1	1
N_R21	3	Rupandehi	2	1	1	6	2	3	4	1	1	1	1	0	0	1	1
N_R22	3	Rupandehi	2	0	1	3	5	4	3	1	0	0	1	0	0	1	1
N_R23	3	Rupandehi	2	0	1	2	4	3	4	1	0	1	1	1	1	0	1
N_R24	3	Rupandehi	2	1	1	2	3	4	4	1	1	1	1	0	1	1	1
N_R25	3	Rupandehi	2	0	1	6	3	4	5	1	1	1	1	1	0	0	1
N_R26	3	Rupandehi	2	0	1	6	2	3	2	1	1	1	1	0	0	1	1
N_R27	3	Rupandehi	2	0	1	4	3	2	2	1	0	0	0	0	0	1	1
N_R28	3	Rupandehi	2	0	1	1	2	5	1	1	0	1	1	0	1	1	1
N_R29	3	Rupandehi	2	0	1	2	3	4	4	1	1	1	1	1	1	1	1
N_R30	3	Rupandehi	2	1	1	3	2	4	2	1	0	1	1	1	0	0	1
N_R31	3	Rupandehi	2	0	1	1	5	3	1	1	0	1	1	0	0	1	1
N_R32	3	Rupandehi	2	1	1	6	5	3	1	1	0	1	1	0	0	1	1
N_R33	3	Rupandehi	2	0	1	2	2	4	4	1	0	1	1	0	1	1	1
N_R34	3	Rupandehi	2	0	0	4	1	3	3	1	0	0	1	0	1	1	1
N_R35	3	Rupandehi	2	0	1	2	4	4	4	1	0	1	1	1	0	0	1
N_R36	3	Rupandehi	2	1	1	2	3	3	5	1	0	1	1	0	1	0	1
N_R37	3	Rupandehi	2	0	0		1	4	4	1	1	1	1	1	1	1	1
N_R38		Rupandehi	2	1	1	2	4	5	5	1	1	1	1	1	1	1	1
N_R39	3	Rupandehi	2	0	1	2	3	4	3	1	1	1	1	0	0	1	1
N_R40	3	Rupandehi	2	0	1	3	5	3	5	1	0	1	1	0	0	1	1
N_R41	3	Rupandehi	2	0	1	3	4	4	5	1	1	1	1	1	1	1	1
N_R42	3	Rupandehi	2	0	1	2	5	3	2	1	0	1	1	0	0	1	1
N_R43	3	Rupandehi	2	0	0	3	3	5	5	1	1	1	1	1	1	1	1
N_R44	3	Rupandehi	2	0	1	3	4	4	5	1	1	1	1	1	1	1	1
N_R45		Rupandehi	2	0	1	2	5	3	5	1	1	1	1	1	1	1	1
N_R46	3	Rupandehi	2	0	1	2	4	5	5	1	0	1	1	1	0	1	1
N_R47	3	Rupandehi	2	0	1	3		4	5		1	1	1	1	0	1	1
N_R48	3	Rupandehi	2	0	1	2	5	4	5	1	1	1	1	1	1	1	1
N_R49	3	Rupandehi	2	1	0	2	1	5	3	1	1	1	1	1	1	1	1
N_R50	3	Rupandehi	2	0	1	6	5	4	1	1	1	1	1	0	0	1	1
N_R51	3	Rupandehi	2	0	1	3	4	3	5	1	1	1	1	1	1	1	1
N_R52	3	Rupandehi	2	0	1	3	2	5	1	1	1	1	1	1	1	1	1
N_R53	3	Rupandehi	2	0	1	1	4	4	2	1	1	1	1	1	1	1	1
N_R54	3	Rupandehi	2	0	0		1	4	5	1	0	1	1	1	0	1	1
N_R55	3	Rupandehi	2	1	1	1	3	3	2	1	0	1	1	1	0	1	1
N_R56	3	Rupandehi	2	0	1	1	4	3	5	1	0	1	1	0	0	1	1
N_R57	3	Rupandehi	2	0	0		2	4	2	1	0	1	1	0	0	0	1
N_R58	3	Rupandehi	2	1	1	2	5	3	5	1	1	1	1	1	1	1	1
N_R59	3	Rupandehi	2	1	1	6	5	4	3	1	1	1	1	1	1	1	1
N_R60	3	Rupandehi	2	1	1	3	4	3	3	1	0	1	1	1	0	1	1
N_R61	3	Rupandehi	2	1	1	2	4	4	3	1	1	1	1	0	0	1	1
N_R62	3	Rupandehi	2	0	1	6	5	5	5	1	1	1	1	1	1	1	1
N_R63	3	Rupandehi	2	1	0	2	2	5	5	1	1	1	1	1	1	1	1
N_R64	3	Rupandehi	2	1	1	3	5	2	5	1	1	1	1	1	0	1	1
N_R65	3	Rupandehi	2	0	1	2	5	5	5	1	1	1	1	1	1	1	1
N_R66	3	Rupandehi	2	1	0	2	1	4		1	0	1	1	1	0	0	1
N_R67		Rupandehi	2	1	1	2	5	4	5	1	1	1	1	1	0	1	1
N_R68		Rupandehi	2	1	1	6	5	2	1	1	1	1	1	0	0	1	1
N_R69	3	Rupandehi	2	1	1	3	4		2	0	0	1	1	0	0	0	1
N_R70	3	Rupandehi	2	1	1	2	3	4	5	1	0	1	1	0	0	1	1
N_R71	3	Rupandehi	2	1	1	7	5	4	5	1	1	1	1	1	0	1	1
N_R 72	3	Rupandehi	2	0	1	3	3	3	5	1	0	1	1	1	0	1	1
N_R 73	3	Rupandehi	1	0	1	2	5	4	4	1	1	1	1	1	0	1	1
N_R 74	3	Rupandehi	2	0	1	6	2	3	4	1	1	1	0	0	0	1	1
N_R 75	3	Rupandehi	2	0	1	2	4	5	5	1	1	1	1	1	1	1	1
N_R 76	3	Rupandehi	2	0	1	6	3	5	5	1	1	1	1	1	1	0	1
N_R 77	3	Rupandehi	2	0	1	2	3	5	4	1	1	1	1	1	1	1	1
N_R 78	3	Rupandehi	2	0	1	2	3	5	4	1	1	1	1	1	0	1	1
N_R 79	3	Rupandehi	2	0	1	3	3	5	5	1	1	1	1	1	0	1	1
N_R 80	3	Rupandehi	2	0	1	3	4	5	5	1	1	1	1	1	1	1	1
N_R 81	3	Rupandehi	1	0	1	6	3	5	5	1	1	1	1	1	1	1	1
N_R 82	3	Rupandehi	2	0	1	2	4	3	3	1	0	1	1	0	0	1	1
N_R 83	3	Rupandehi	2	0	1	2	3	4	4	1	1	1	1	0	0	1	1
N_R 84	3	Rupandehi	2	0	1	3	5	5	5	1	1	1	1	1	1	1	1
N_R 85	3	Rupandehi	2	0	1	2	3	5	5	1	1	1	1	1	1	1	1
N_R 86	3	Rupandehi	2	0	1	6	4	5	5	1	1	1	1	1	1	1	1
N_R 87	3	Rupandehi	2	0	1	3	3	5	4	1	1	1	1	1	0	1	1
N_R 88	3	Rupandehi	1	0	1	3	3	5	5	1	1	1	1	1	1	1	1
N_R 89	3	Rupandehi	2	0	0	2	3	3	3	1	0	1	0	0	0	1	1
N_R 90	3	Rupandehi	2	1	0	2	2	5	4	1	1	1	1	1	1	1	1
N_R 91	3	Rupandehi	2	0	1	6	4	5	5	1	1	1	1	1	1	1	1
N_R 92	3	Rupandehi	2	0	1	2	4	5	5	1	1	1	1	1	1	0	1
N_R 93	3	Rupandehi	2	0	1	2	5	3	4	1	0	1	0	0	0	1	1
N_R 94	3	Rupandehi	2	0	1	2	3	5	5	1	1	1	1	1	1	1	1
N_R 95	3	Rupandehi	2	0	1	3	3	6	5	1	1	1	1	1	1	1	1
N_R 96	3	Rupandehi	2	0	1	2	4	3	3	1	0	0	1	0	0	1	1
N_R 97	3	Rupandehi	2	0	1	2	3	3	3	1	0	1	0	0	0	0	1
N_R 98	3	Rupandehi	2	0	0	2	1	5	5	1	1	1	1	1	1	1	1
N_R 99	3	Rupandehi	1	1	1	2	2	5	4	1	1	1	1	1	1	1	1
N_S1	4	Sunsari	2	1	0	7	2	5	5	1	1	1	1	1	0	1	1
N_S2	4	Sunsari	2	1	1	3	5	1	3	0	1	1	0	0	0	1	1
N_S3	4	Sunsari	2	1	1	7	3	4	5	1	1	1	1	1	1	1	1
N_S4	4	Sunsari	2	1	1	3	3	4	5	1	1	1	1	1	1	1	1
N_S5	4	Sunsari	2	0	0	7	2	5	5	1	0	1	1	1	0	0	1
N_S6	4	Sunsari	2	1	0	1	2	4	3	1	1	1	1	1	0	0	1
N_S7	4	Sunsari	2	0	1	6	5	4	1	0	0	0	0	0	0	1	1
N_S8	4	Sunsari	2	0	0	8	5	2	5	1	1	1	1	1	1	1	1
N_S9	4	Sunsari	2	1	1	1	3	4	2	1	0	0	0	0	0	1	1
N_S10	4	Sunsari	2	1	1	4	3	1	1	0	0	0	0	0	0	1	1
N_S11	4	Sunsari	2	1	1	2	4	4	5	1	1	1	1	1	1	1	1
N_S12	4	Sunsari	2	0	1	1	5	4	5	1	1	1	1	1	1	1	1
N_S13	4	Sunsari	2	0	1	2	3	4	5	1	1	1	1	1	1	1	1
N_S14	4	Sunsari	2	1	1	4	3	1	3	1	0	0	0	0	0	1	1
N_S15	4	Sunsari	2	1	1	4	2	3	1	1	0	0	0	0	0	1	0
N_S16	4	Sunsari	2	1	1	4	5	3	2	1	0	1	0	0	0	1	1
N_S17	4	Sunsari	2	0	1	2	5	4	5	1	1	1	1	1	1	1	1
N_S18	4	Sunsari	2	0	0	2	2	4	5	1	1	1	1	1	1	1	1
N_S19	4	Sunsari	2	0	0	1	2	5	3	1	1	1	1	1	1	1	1
N_S20	4	Sunsari	2	0	1	2	4	4	5	1	1	1	1	1	1	1	1
N_S21	4	Sunsari	2	0	1	6	5	4	1	1	1	1	1	1	1	1	1
N_S22	4	Sunsari	2	0	1	2	5	4	5	1	1	1	1	1	1	1	1
N_S23	4	Sunsari	2	1	1	2	5	4	5	1	1	1	1	1	1	1	1
N_S24	4	Sunsari	2	0	1	2	4	3	4	1	1	1	1	0	1	1	1
N_S25	4	Sunsari	2	0	0	2	2	3	1	0	0	0	1	0	1	1	1
N_S26	4	Sunsari	2	0	0	3	2	4	5	1	1	1	1	1	1	1	1
N_S27	4	Sunsari	2	0	1	3	4	4	5	1	1	1	1	1	1	1	1
N_S28	4	Sunsari	2	0	0	3	2	6	5	1	1	1	1	1	1	1	1
N_S29	4	Sunsari	2	0	1	3	5	4	5	1	1	1	1	1	1	1	1
N_S30	4	Sunsari	2	1	0	3	2	6	5	1	1	1	1	1	1	1	1
N_S31	4	Sunsari	2	1	1	3	2	4	4	1	0	1	1	0	1	1	1
N_S32	4	Sunsari	2	0	1	7	4	4	5	1	1	1	1	1	1	1	1
N_S33	4	Sunsari	2	1	0	2	2	5	5	1	1	1	1	1	1	1	1
N_S34	4	Sunsari	2	1	1	3	3	5	4	1	1	1	1	1	1	1	1
N_S35	4	Sunsari	2	0	1	4	3	2	4	1	0	0	0	0	0	1	1
N_S36	4	Sunsari	2	1	1	4	4	1	2	0	0	0	0	0	0	1	1
N_S37	4	Sunsari	2	1	1	7	3	4	5	1	1	1	1	1	1	1	1
N_S38	4	Sunsari	2	1	1	7	3	4	3	1	1	1	0	0	0	1	1
N_S39	4	Sunsari	2	1	1	1	2	4	4	1	1	1	1	1	1	1	1
N_S40	4	Sunsari	2	1	1	3	2	4	5	1	1	1	1	1	1	1	1
N_S41	4	Sunsari	2	1	1	6	2	3	1	1	1	1	0	0	0	1	1
N_S42	4	Sunsari	2	1	1	4	5	2	3	0	1	1	0	0	0	1	0
N_S43	4	Sunsari	2	1	1	3		6	5	1	1	1	1	1	1	1	1
N_S44	4	Sunsari	2	0	1	1	5	3	4	0	1	1	0	0	0	1	1
N_S45	4	Sunsari	2	1	1	2	3	4	5	1	1	1	1	1	1	1	1
N_S46	4	Sunsari	2	0	1	2	3	4	5	1	1	1	1	1	1	1	1
N_S47	4	Sunsari	2	0	1	3	5	2	5	1	1	1	1	1	1	1	1
N_S48	4	Sunsari	2	1	1	2	4	4	5	1	1	1	1	1	1	1	1
N_S49	4	Sunsari	2	1	1	1	4	4	5	1	1	1	1	1	1	1	1
N_S50	4	Sunsari	2	0	1	8	4	4	5	1	1	1	1	1	1	1	1
N_S51	4	Sunsari	2	1	1	3	4	4	5	1	1	1	1	1	1	1	1
N_S52	4	Sunsari	2	0	1	6	3	4	5	1	0	1	1	0	1	1	1
N_S53	4	Sunsari	2	0	1		5	2	5	1	1	1	1	1	1	1	1
N_S54	4	Sunsari	2	1	1		5	1	5	0	1	1	0	1	0	1	1
N_S55	4	Sunsari	2	1	1	6	5	1	4	1	1	1	0	0	0	1	1
N_S56	4	Sunsari	2	1	1	3	5	4	5	1	1	1	1	1	1	1	1
N_S57	4	Sunsari	2	0	0	3	2	5	5	1	1	1	1	1	1	1	1
N_S58	4	Sunsari	2	1	1	3	3	4	5	1	1	1	1	1	1	1	1
N_S59	4	Sunsari	2	1	1	3	2	5	5	1	1	1	1	1	1	1	1
N_S60	4	Sunsari	2	0	0	6	2	4	5	1	1	1	1	1	1	1	1
N_S61	4	Sunsari	2	0	0	3	2	5	5	1	1	1	1	1	1	1	1
N_S62	4	Sunsari	2	0	1	2	4	6	5	1	1	1	1	1	1	1	1
N_S63	4	Sunsari	2	1	0	7	2	6	5	1	1	1	1	1	1	1	1
N_S64	4	Sunsari	2	0	1	2	3	6	5	1	1	1	1	1	1	0	1
N_S65	4	Sunsari	2	0	1	3	4	5	5	1	1	1	1	1	1	1	1
N_S66	4	Sunsari	2	0	1	3	4	5	5	1	1	1	1	1	1	1	1
N_S67	4	Sunsari	2	1	0	2	1	5	5	1	1	1	1	1	1	1	1
N_S68	4	Sunsari	2	1	0	2	1	5	5	1	1	1	1	1	1	1	1
N_S69	4	Sunsari	2	0	1	2	4	5	5	1	1	1	1	1	1	1	1
N_S70	4	Sunsari	2	0	1	3	4	6	5	1	1	1	1	1	1	1	1
N_S71	4	Sunsari	2	0	1	2	4	6	5	1	1	1	1	1	1	0	1
N_S72	4	Sunsari	2	0	0	7	1	5	5	1	1	1	1	1	1	1	1
N_S73	4	Sunsari	2	0	1	2	5	5	5	1	1	1	1	1	1	1	1
N_S74	4	Sunsari	2	1	0	2	1	5	5	1	0	1	1	1	1	0	1
N_S75	4	Sunsari	2	1	0	2	1	5	5	1	1	1	1	0	1	1	1
N_S76	4	Sunsari	2	1	0	2	1	5	5	1	1	1	1	1	1	1	1
N_S77	4	Sunsari	2	1	0	5	1	5	5	1	1	1	1	1	1	1	1
N_S78	4	Sunsari	2	1	1	4	3	1	3	1	0	0	0	0	0	0	1
N_S79	4	Sunsari	2	0	0	4	2	4	2	0	0	0	0	0	0	0	0
N_S80	4	Sunsari	2	0	1	4	2	4	2	0	0	0	0	0	1	0	0
N_S81	4	Sunsari	2	0	1	4	2	4	4	1	0	1	0	0	0	0	1
N_S82	4	Sunsari	2	1	1	1	2	1	1	0	0	1	0	0	0	0	0
N_S83	4	Sunsari	2	1	0	1	2	3	2	0	0	0	0	0	0	0	0
N_S84	4	Sunsari	2	1	1	7	3	5	5	1	0	1	1	1	1	1	1
N_S85	4	Sunsari	2	0	1	4	3	4	4	1	0	1	0	0	0	0	1
N_S86	4	Sunsari	2	0	1	4	4	1	4	1	0	0	0	0	0	1	1
N_S87	4	Sunsari	2	0	0	3	1	5	5	1	1	1	1	1	1	1	1
N_S88	4	Sunsari	2	1	0	6	1	5	5	1	1	1	1	1	1	1	1
N_M1	5	Morang	2	0	0		1	5	5	1	1	1	1	1	0	1	1
N_M2	5	Morang	2	0	1	7	2	5	5	1	1	1	0	1	1	1	1
N_M3	5	Morang	2	1	1	6	1	4	2	1	1	1	1	1	1	1	1
N_M4	5	Morang	2	0	1	1	2	4	1	0	0	0	0	0	0	1	1
N_M5	5	Morang	2	0	1	3	2	5	5	1	1	1	1	1	1	1	1
N_M6	5	Morang	2	0	1	3	2	3	3	1	1	1	1	1	1	1	1
N_M7	5	Morang	2	1	0	3	2	5	5	1	1	1	1	1	1	1	1
N_M8	5	Morang	2	0	0	6	2	4	3	1	1	1	1	1	1	1	1
N_M9	5	Morang	2	0	1	3	3	4	4	1	1	1	1	1	0	1	1
N_M10	5	Morang	2	0	0	3	2	5	5	1	1	1	1	1	1	1	1
N_M11	5	Morang	2	0	0	1	2	4	1	1	1	1	1	1	1	1	1
N_M12	5	Morang	2	1	1	5	5	2	3	1	0	1	0	1	0	1	1
N_M13	5	Morang	1	0	0	7	2	4	4	1	0	1	0	1	1	1	1
N_M14	5	Morang	2	0	1	7	2	5	5	1	0	1	1	0	1	1	1
N_M15	5	Morang	2	0	0		2	4	5	1	0	1	0	0	1	1	1
N_M16	5	Morang	2	0	0	3	2	4	4	1	0	0	0	1	1	1	1
N_M17	5	Morang	2	0	1	2	3	5	5	1	0	1	0	1	1	1	1
N_M18	5	Morang	2	0	0	2	2	6	5	1	0	1	1	0	1	1	1
N_M19	5	Morang	2	1	0	3	2	4	4	1	0	1	0	1	1	1	1
N_M20	5	Morang	2	1	1	2	2	4	5	1	1	1	1	1	1	1	1
N_M21	5	Morang	2	1	1	2	3	4	3	1	0	1	0	1	1	1	1
N_M22	5	Morang	1	1	1	3	3	4	4	1	0	1	0	1	1	1	1
N_M23	5	Morang	1	0	0	3	2	5	4	1	0	1	1	0	1	1	1
N_M24	5	Morang	1	1	1	3	2	4	3	1	0	0	0	1	1	1	1
N_M25	5	Morang	2	0	1	2	5	4	5	1	0	1	1	0	0	1	1
N_M26	5	Morang	1	0	0	3	2	4	4	1	0	1	0	0	1	1	1
N_M27	5	Morang	1	1	1	7	4	4	5	1	0	0	1	1	1	1	1
N_M28	5	Morang	1	0	1	3	5	3	4	1	0	0	1	1	1	1	1
N_M29	5	Morang	1	1	1	4	2	4	4	1	0	1	0	0	1	1	1
N_M30	5	Morang	1	1	1	3	3	4	3	1	1	0	1	0	1	1	1
N_M31	5	Morang	1	1	0	3	2	3	4	1	0	0	1	0	1	1	1
N_M32	5	Morang	1	0	1	3	2	4	5	1	0	1	0	0	1	1	1
N_M33	5	Morang	1	0	1	4	5	2	3	1	0	1	1	1	1	1	1
N_M34	5	Morang	1	1	1	3	2	4	4	1	1	1	1	1	1	1	1
N_M35	5	Morang	1	0	1	3	5	4	3	1	0	1	1	1	0	1	1
N_M36	5	Morang	1	1	1	5	3	3	2	1	1	0	1	1	0	1	1
N_M37	5	Morang	1	0	1	3	4	4	4	1	0	1	1	1	1	1	1
N_M38	5	Morang	2	0	1	3	2	5	4	1
N_M39	5	Morang	2	1	0	3	3	3	4	1	1	1	1	1	0	1	1
N_M40	5	Morang	2	1	1	3	2	4	2	1	0	0	1	0	1	1	1
N_M41	5	Morang	2	0	0	3	2	4	5	1	0	1	0	1	1	1	1
N_M42	5	Morang	2	0	1	3	5	3	2	1	0	0	0	0	1	1	1
N_M43	5	Morang	2	1	0	3	2	5	5	1	1	1	1	1	1	1	1
N_M44	5	Morang	2	0	1	1	4	4	4	1	0	0	1	1	1	1	1
N_M45	5	Morang	2	1	1	3	3	4	3	1	0	0	1	1	1	1	1
N_M46	5	Morang	2	0	1	3	4	5	5	1	0	1	1	0	1	1	1
N_M47	5	Morang	2	1	0	3	1	4	5	1	1	1	1	1	1	1	1
N_M48	5	Morang	2	0	0	3	1	4	4	1	1	1	1	1	1	1	1
N_M49	5	Morang	2	0	0	3	1	4	4	1	1	1	1	1	1	1	1
N_M50	5	Morang	2	1	1	3	5	4	5	1	1	1	1	1	1	1	1
N_M51	5	Morang	2	0	1	3	5	5	5	1	1	1	1	1	1	1	1
N_M52	5	Morang	2	1	1	3	3	1	2	0	0	0	0	0	0	1	0
N_M53	5	Morang	2	0	1	3	4	2	5	1	1	1	1	1	1	1	1
N_M54	5	Morang	2	0	1	2	3	5	5	1	1	0	0	1	1	1	1
N_M55	5	Morang	2	0	1	4	4	4	4	1	0	0	1	1	1	1	1
N_M56	5	Morang	2	0	1	3	3	4	4	1	1	1	1	1	1	1	1
N_M57	5	Morang	2	0	0	2	2	5	4	1	0	1	1	0	1	1	1
N_M58	5	Morang	2	0	0	2	2	2	4	1	1	0	0	0	0	1	1
N_M59	5	Morang	2	1	1	3	2	4	4	1	0	0	0	1	1	1	1
N_M60	5	Morang	2	0	0	3	2	6	5	1	0	0	1	0	1	1	1
N_M61	5	Morang	1	1	1	4	2	3	2	1	0	0	0	0	1	1	1
N_M62	5	Morang	1	1	1	3	2	4	3	1	1	1	1	1	1	1	1
N_M63	5	Morang	1	1	1		4	2	4	1	0	1	0	0	1	1	1
N_M64	5	Morang	1	1	1	4	5	3	1	1	0	1	0	1	1	1	1
N_M65	5	Morang	2	0	1	1	3	4	2	1	0	0	0	1	1	1	1
N_M66	5	Morang	2	0	0	3	2	4	5	1	0	1	1	0	1	1	1
N_M67	5	Morang	1	1	1	3	2	4	4	1	0	1	0	1	1	1	1
N_M68	5	Morang	1	0	1	3	4	3	4	1	0	1	1	0	1	1	1
N_M69	5	Morang	1	1	1	4	3	4	4
N_M70	5	Morang	1	0	1	3	5	4	5	1	0	0	1	0	1	1	1
N_M71	5	Morang	1	0	1	3	4	4	5	1	1	0	0	0	1	1	1
N_M72	5	Morang	1	1	1	3	5	4	2	1	0	0	0	1	1	1	1
N_M73	5	Morang	2	0	1	3	4	4	3	1	0	1	0	1	1	1	1
N_M74	5	Morang	2	0	0	6	2	4	2	1	0	1	0	0	1	1	1
N_M75	5	Morang	2	0	1	3	4	4	4	1	0	1	1	1	1	1	1
N_M76	5	Morang	2	1	1	1	3	3	1	1	0	0	1	0	1	1	1
N_M77	5	Morang	2	0	0	4	2	4	1	1	0	1	0	0	1	1	1
N_M78	5	Morang	1	0	1	4	4	4	3	1	0	0	1	0	1	0	0
N_M80	5	Morang	2	0	1	7	3	5	5	1	1	1	1	1	1	1	1
N_M81	5	Morang	2	1	1	1	4	1	3	0	0	1	0	0	0	0	0
N_M82	5	Morang	1	0	1	4	3	1	1	0	0	0	0	0	1	0	0
N_M83	5	Morang	2	1	1	1	3	4	5	0	0	1	1	0	0	0	1
N_M84	5	Morang	2	0	1	4	3	4	3	0	0	1	0	0	0	0	0
N_M85	5	Morang	1	0	1	4	4	3	2	0	0	1	0	0	0	0	0
N_M86	5	Morang	2	0	1	4	3	4	2	0	0	0	0	0	0	0	0
N_M87	5	Morang	2	1	1	6	4	5	5	1	1	1	1	1	1	1	1
N_M88	5	Morang	1	1	1	1	2	3	2	0	0	1	0	0	0	0	0
N_M89	5	Morang	2	0	1	3	4	6	5	1	1	1	1	1	1	1	1
N_M90	5	Morang	2	0	1	3	3	6	5	1	1	1	1	1	1	1	1
N_M91	5	Morang	2	1	1	1	3	1	2	0	0	0	0	0	0	0	0
N_M92	5	Morang	2	1	0	2	1	5	5	1	1	1	1	1	1	1	1
N_M93	5	Morang	1	0	1	4	4	4	2	0	0	0	0	0	0	0	0
N_M94	5	Morang	1	0	1	4	5	1	3	0	0	1	0	0	0	0	0
N_M95	5	Morang	1	1	1	1	2	3	3	1	0	0	1	0	1	1	1
N_M96	5	Morang	1	0	0	1	2	5	4	0	1	1	0	0	0	1	0
N_M97	5	Morang	1	1	1	6	3	4	2	0	0	1	0	0	0	0	0
N_M98	5	Morang	1	1	1	1	3	3	2	0	0	1	0	0	0	1	0
N_M99	5	Morang	1	1	0	7	2	5	5	1	1	1	1	1	1	1	1
N_M100	5	Morang	1	1	1	7	4	3	5	1	1	1	1	1	1	1	1
N_M101	5	Morang	2	1	1	3	3	4	5	1	1	1	1	1	1	1	1
N_M102	5	Morang	2	0	1	3	4	6	5	1	1	1	1	1	1	1	1
N_M103	5	Morang	2	0	0	3	2	6	5	1	1	1	1	1	1	1	1
N_M104	5	Morang	2	0	0	7	1	5	5	1	1	1	1	1	1	1	1
N_M105	5	Morang	2	1	1	3	4	6	5	1	1	1	1	1	1	1	1
N_M106	5	Morang	2	0	1	3	3	6	5	1	1	1	1	1	1	1	1
N_M107	5	Morang	2	0	1	2	2	6	5	1	1	1	1	1	1	1	1
N_M108	5	Morang	2	1	1	2	2	5	2	1	1	1	1	1	1	1	1
N_KAT 1	6	Kathmandu	2	0	0	2	2	5	5	1	1	1	1	1	0	0	1
N_KAT 2	6	Kathmandu	2	1	1	2	3	6	5	1	1	1	1	1	1	1	1
N_KAT 3	6	Kathmandu	2	0	1	2	4	5	5	1	1	1	1	1	1	1	1
N_KAT 4	6	Kathmandu	2	1	1	2	4	5	5	1	0	1	1	1	0	0	1
N_KAT 5	6	Kathmandu	2	0	1	3	4	4	5	1	1	1	1	1	1	1	1
N_KAT 6	6	Kathmandu	2	1	1	3	3	5	5	1	1	1	1	1	0	1	1
N_KAT 7	6	Kathmandu	2	0	0	2	2	5	5	1	1	1	1	1	1	1	1
N_KAT 8		Kathmandu	2	0	1	2	4	6	5	1	0	1	1	1	1	1	1
N_KAT 9	6	Kathmandu	2	0	1	2	4	5	5	1	1	1	1	1	1	1	1
N_KAT 10		Kathmandu	2	1	1	3	4	5	5	1	0	1	1	1	0	0	1
N_KAT 11	6	Kathmandu	2	1	0	2	2	4	5	1	1	1	1	1	0	0	1
N_KAT 12	6	Kathmandu	2	1	1	3	4	5	5	1	1	1	1	1	1	0	0
N_KAT 13	6	Kathmandu	2	1	1	7	3	4	5	1	0	1	1	1	0	0	1
N_KAT 14	6	Kathmandu	2	0	1	3	4	2	4	1	1	1	1	1	1	1	1
N_KAT 15	6	Kathmandu	2	0	0	2	2	4	4	1	1	1	1	1	1	1	1
N_KAT 16	6	Kathmandu	2	1	1	2	3	4	5	1	1	1	1	1	1	1	1
N_KAT 17	6	Kathmandu	2	0	1	1	5	2	4	1	1	1	1	1	1	1	1
N_KAT 18	6	Kathmandu	2	1	1	6	4	3	3	1	0	1	1	1	0	0	1
N_KAT 19	6	Kathmandu	2	1	1	5	5	1	5	1	1	1	1	1	1	1	1
N_KAT 20		Kathmandu	2	0	1	2	4	4	3	1	0	1	1	1	0	1	1
N_KAT 21	6	Kathmandu	2	1	0	6	1	4	3	1	1	1	1	1	1	1	1
N_KAT 22	6	Kathmandu	2	1	1		5	1	2	1	0	0	1	0	0	0	1
N_KAT 23	6	Kathmandu	2	0	1	7	4	3	4	0	0	0	1	0	0	0	0
N_KAT 24	6	Kathmandu	2	1	1	6	5	4	2	1	0	1	1	0	0	0	1
N_KAT 25	6	Kathmandu	2	0	1	3	3	5	5	1	0	1	1	1	0	0	1
N_KAT 26	6	Kathmandu	2	1	1	1	4	5	4	1	0	1	1	0	0	1	1
N_KAT 27	6	Kathmandu	2	1	0	6	2	4	5	1	0	1	1	1	1	1	1
N_KAT 28	6	Kathmandu	2	0	1	6	4	3	4	1	1	1	1	1	1	0	0
N_KAT 29	6	Kathmandu	2	0	1	7	5	3	5	1	1	1	1	1	1	1	1
N_KAT 30	6	Kathmandu	2	0	1	2	5	5	5	1	1	1	1	1	1	1	1
N_KAT 31	6	Kathmandu	2	0	1	3	2	5	5	1	1	1	1	1	1	1	1
N_KAT 32	6	Kathmandu	2	0	1	2	3	5	5	1	1	1	1	1	1	0	1
N_KAT 33	6	Kathmandu	2	0	0	2	3	5	5	1	1	1	1	1	1	1	1
N_KAT 34	6	Kathmandu	2	0	0	2	3	5	5	1	1	1	1	1	1	0	1
N_KAT 35	6	Kathmandu	2	0	1	5	4	4	5	1	1	1	1	1	1	1	1
N_KAT 36	6	Kathmandu	2	0	1	2	3	6	5	1	1	1	1	1	1	1	1
N_KAT 37	6	Kathmandu	2	0	1	3	4	6	5	1	1	1	1	1	1	1	1
N_KAT 38	6	Kathmandu	2	0	0	2	3	6	5	1	1	1	1	1	1	1	1
N_KAT 39	6	Kathmandu	2	1	1	5	5	3	5	1	1	1	1	1	1	1	1
N_KAT 40	6	Kathmandu	2	1		6	5	1	3	1	1	1	1	1	0	0	1
N_KAT 41	6	Kathmandu	2	1	1	4	2	1	2	1	0	0	1	0	0	0	1
N_KAT 42	6	Kathmandu	2	1	1	4	4	1	2	1	0	0	1	0	0	0	1
N_KAT 43	6	Kathmandu	2	0	0	2	2	5	2	1	0	1	1	0	1	1	1
N_KAT 44	6	Kathmandu	2	1	1	7	3	6	5	1	1	1	1	1	1	1	1
N_KAT 45	6	Kathmandu	2	1	1	3	2	5	5	1	0	1	1	1	1	1	1
N_KAT 46	6	Kathmandu	2	0	1	2	3	4	5	1	1	1	1	1	0	0	1
N_KAT 47	6	Kathmandu	2	0			4	4	4	1	1	1	1	1	1	1	1
N_KAT 48	6	Kathmandu	2	0	0	7	2	5	5	1	1	1	1	1	1	1	1
N_KAT 49	6	Kathmandu	2	0	0	2	2	5	5	1	0	1	1	1	0	0	1
N_KAT 50	6	Kathmandu	2	1	0	3	2	6	5	1	1	1	1	1	0	0	1
N_KAT 51	6	Kathmandu	2	1	0	3	2	6	5	1	1	1	1	1	1	1	1
N_KAT 52	6	Kathmandu	2	0	1	2	4	6	5	1	1	1	1	1	0	1	1
N_KAT 53	6	Kathmandu	2	1	1	2	5	5	5	1	1	1	1	1	0	1	1
N_KAT 54	6	Kathmandu	2	0	1	2	5	5	5	1	1	1	1	1	0	0	1
N_KAT 55	6	Kathmandu	2	0	0	3	2	4	5	1	1	1	1	0	1	1	1
N_KAT 56	6	Kathmandu	2	0	0	3	1	4	5	1	1	1	1	1	1	1	1
N_KAT 57	6	Kathmandu	2	0	0	2	2	3	3	1	1	1	1	1	0	0	0
N_KAT 58	6	Kathmandu		1	1	3	5	4	5	1	1	1	1	1	1	1	1
N_KAT 59	6	Kathmandu		0	1	4	4	3	3	1	1	1	1	0	0	0	1
N_KAT 60	6	Kathmandu		0	1	3	4	4	5	1	1	1	1	1	0	1	1
N_KAT 61	6	Kathmandu		0	1	8		5	5	1	0	1	1	0	1	1	1
N_KAT 62	6	Kathmandu	2	1	1	2	3	4	5	1	1	1	1	1	1	1	1
N_KAT 63	6	Kathmandu	2	1	1		4	4	5	1	1	1	1	1	1	1	1
N_KAT 64	6	Kathmandu	2	1	1	2	3	4	4	1	1	1	1	1	1	1	1
N_KAT 65	6	Kathmandu	2	1	1	2	4	5	5	1	1	1	1	1	1	1	1
N_KAT 66	6	Kathmandu	2	1	0	2	2	6	5	1	1	1	1	1	1	1	1
N_KAT 67	6	Kathmandu	2	1	0	6	2	5	5	1	1	1	1	1	1	1	1
N_KAT 68	6	Kathmandu	2	0	1	4	3	5	5	1	1	1	1	1	1	1	1
N_KAT 69	6	Kathmandu	2	1	1	2	4	5	5	1	0	1	1	1	0	1	1
N_KAT 70	6	Kathmandu	2	0	0	2	2	5	5	1	1	1	1	1	1	1	1
N_KAT 71	6	Kathmandu	2	0	0	2	2	6	5	1	1	1	1	1	1	1	1
N_KAT 72		Kathmandu	2	1	1	2	5	6	5	1	1	1	1	1	0	1	1
N_KAT 73	6	Kathmandu	2	1	1	6	3	1	3	1	0	1	1	0	0	1	1
N_KAT 74	6	Kathmandu	2	1	1	6	3	1	2	1	0	0	1	0	0	0	1
N_KAT 75	6	Kathmandu	2	1	1	2	3	3	5	1	1	1	1	1	1	1	1
N_KAT 76	6	Kathmandu	2	1	1	1	4	3	4	1	0	1	0	0	0	1	1
N_KAT 77	6	Kathmandu	2	0	1	2	4	6	5	1	1	1	1	1	1	1	1
N_KAT 78	6	Kathmandu	2	1	1	5	5	4	5	1	1	1	1	1	1	1	1
N_KAT 79	6	Kathmandu	2	0	0	4	2	1	2	1	1	1	1	0	1	1	1
N_KAT 80	6	Kathmandu	2	0	0	5	5	3	5	1	1	1	1	1	1	1	1
N_KAT 81	6	Kathmandu	2	1	1	2	4	3	5	1	0	0	1	0	0	0	1
N_KAT 82	6	Kathmandu	2	1	1	7	4	3	5	1	0	1	1	1	0	1	1
N_KAT 83	6	Kathmandu	2	1	1	3	4	1	5	1	1	1	1	1	0	1	0
N_KAT 84	6	Kathmandu	2	1	0	5	2	5	5	1	1	1	1	1	1	1	1
N_KAT 85	6	kathmandu	2	0	1	3	4	4	5	1	1	1	1	1	1	1	1
N_KAT 86	6	Kathmandu	2	1	1	5	2	4	5	1	1	1	1	1	1	1	1
N_KAT 87	6	Kathmandu	2	1	0	3	2	4	5	1	1	1	1	1	1	1	1
N_KAT 88	6	Kathmandu	2	0	1	5	5	5	5	1	1	1	1	1	1	1	1
N_KAT 89	6	Kathmandu	2	1	1	2	4	5	5	1	1	1	1	1	1	1	1
N_KAT 90	6	Kathmandu	2	1	0	3	2	6	5	1	1	1	1	1	1	1	1
N_KAT 91	6	Kathmandu	2	1	1		4	4	5	1	1	1	1	1	1	1	1
N_KAT 92	6	Kathmandu	2	1	1	5	4	3	5	1	1	1	1	1	1	0	1
N_KAT 93	6	Kathmandu	2	1	1		4	4	5	1	1	1	1	1	1	1	1
N_KAT 94	6	Kathmandu	2	1	0	3	2	5	4	1	1	1	1	1	0	1	1
N_KAT 95	6	Kathmandu	2	0	0	6	2	4	4	1	1	1	1	1	0	1	1
N_KAT 96	6	Kathmandu	2	1	1	5	4	5	4	1	0	1	1	0	1	1	1
N_KAT 97	6	Kathmandu	2	1	1		3	5	4	1	0	1	1	0	1	1	1
N_KAT 98	6	Kathmandu	2	0	1		4	4	5	1	1	1	1	1	0	0	1
N_KAT 99	6	Kathmandu	2	1	1	2	5	4	5	1	1	1	1	1	1	1	1
N_KAT 100	6	Kathmandu	2	1	1	2	4	5	5	1	1	1	1	1	1	1	1
N_KAT 101	6	Kathmandu	2	1	0	2	2	5	5	1	1	1	1	1	0	0	1
N_KAT 102	6	Kathmandu	2	1	0	3	2	6	5	1	0	1	1	1	1	1	1
N_KAT 103	6	Kathmandu	2	0	1	3	4	6	5	1	1	1	1	1	0	1	1
N_KAT 104	6	Kathmandu	2	1	1	2	3	6	5	1	1	1	1	1	1	1	1
N_KAT 105	6	Kathmandu	2	0	1	1	5	3	5	1	1	1	1	1	1	1	1
N_KAT 106	6	kathmandu	2	1	1	5	3	6	5	1	1	1	1	1	1	1	1
N_KAT 107	6	Kathmandu	2	0	1		5	6	5	1	1	1	1	1	1	1	1
N_KAT 108	6	Kathmandu	2	1	1	2	4	5	5	1	1	1	1	1	0	0	1
N_KAT 109	6	Kathmandu	2	1	0	3	2	5	5	1	1	1	1	1	1	1	1
N_KAT 110	6	Kathmandu	2	1	0	6	2	6	5	1	0	1	1	1	1	1	1
N_KAT 111	6	Kathmandu	2	1	1	1	4	5	5	1	0	1	1	1	0	1	1
N_KAT 112	6	Kathmandu	2	0	1	1	3	5	4	1	0	1	1	1	0	1	1
N_KAT 113	6	Kathmandu	2	0	1	1	3	6	5	1	1	1	1	1	1	1	1
N_KAT 114	6	Kathmandu	2	1	1	2	2	5		0	0	1	1	1	0	1	1
N_KAT 115	6	Kathmandu	2	0	1	2	4	1	3	0	0	0	0	0	0	1	1
N_KAT 116	6	Kathmandu	2	0	0	1	2	5	5	1	1	1	1	1	0	1	1
N_KAT 117	6	Kathmandu	2	1	1	3	2	4		1	0	1	1	0	0	0	1
N_KAT 118	6	Kathmandu	2	1	1	2	3	3	5	1	0	1	1	0	0	1	1
N_KAT 119	6	Kathmandu	2	0	1	2	3	6	5	1	0	1	1	1	0	0	1
N_KAT 120	6	Kathmandu	2	1	1	1	3	6	5	0	0	1	1	0	0	1	1
N_KAT 121	6	Kathmandu	2	0	1	6	4	1	4	1	0	1	1	0	0	0	1
N_KAT 122	6	Kathmandu	2	1	1	3	3	3	5	1	1	1	1	1	0	1	1
N_KAT 123	6	Kathmandu	2	0	1	2	5	5	5	1	0	1	1	0	0	1	1
N_KAT 124	6	Kathmandu	2	1	1	1	4	1	4	0	0	0	0	0	0	1	1
N_KAT 125	6	Kathmandu	2	1	1	3	5	1	5	1	0	1	0	0	0	0	1
N_KAT 126	6	Kathmandu	2	1	1	4	2	1	4	1	0	0	0	0	0	1	1
N_KAT 127	6	Kathmandu	2	1	1	7	5	1	5	1	1	1	1	1	0	0	1
N_KAT 128	6	Kathmandu	2	0	1	6	2	6	5	1	1	1	1	0	0	1	1
N_KAT 129	6	Kathmandu	2	1	0	2	2	6	5	1	1	1	1	1	1	1	1
N_KAT 130	6	Kathmandu	2	1	0	1	2	5	5	1	1	1	1	1	1	1	1
N_KAT 131	6	Kathmandu	2	1	0	2	2	6	5	1	1	1	1	1	1	1	1
N_KAT 132	6	Kathmandu	2	1	0	1	2	6	5	1	1	1	1	0	1	1	1
N_KAT 133	6	Kathmandu	2	1	0	1	2	5	5	1	1	1	1	0	1	1	1
N_KAT 134	6	Kathmandu	2	0	0	2	2	6	5	1	1	1	1	1	1	1	1
N_KAT 135	6	Kathmandu	2	0	1		4	5	5	1	1	1	1	1	1	1	1
N_KAT 136	6	Kathmandu	2	0	1	5	5	2	5	1	1	1	0	1	0	1	1
N_KAT 137	6	Kathmandu	2	1	1	4	3	3	3	0	0	0	0	0	0	1	0
N_KAT 138	6	Kathmandu	2	1	1		3	5	5	1	1	1	1	1	1	1	1
N_KAT 139	6	Kathmandu	2	0	1	3	3	5	5	1	0	1	1	1	1	1	1
N_KAT 140	6	Kathmandu	2	1	1		4	1	2	1	0	1	0	0	0	1	1
N_KAT 141	6	Kathmandu	2	0	1	4	3	3	3	0	0	0	0	0	0	1	1
N_KAT 142	6	Kathmandu	2	0	1		5	3	4	1	1	1	0	1	0	1	1
N_KAT 143	6	Kathmandu	2	0	0		2	5	5	1	1	1	1	1	1	1	1
N_KAT 144	6	Kathmandu	2	0	1		4	4	5	1	1	1	1	1	1	1	1
N_KAT 145	6	Kathmandu	2	1	0	3	2	5	5	1	1	0	1	1	0	1	1
N_KAT 146	6	Kathmandu	2	1	0	6	2	5	5	1	0	1	1	1	1	1	1
N_KAT 147	6	Kathmandu	2	0	1	6	2	5	5	1	1	1	1	1	0	1	1
N_KAT 148	6	Kathmandu	2	0	1	6	2	4	5	1	1	1	1	1	0	1	1
N_KAT 149	6	Kathmandu	2	1	0	7	2	5	5	1	0	1	1	1	0	1	1
N_KAT 150	6	Kathmandu	2	1	0	3	2	5	5	1	0	1	1	1	0	1	1
N_KAT 151	6	Kathmandu	2	1	0	2	2	5	5	1	0	1	1	1	1	1	1
N_KAT 152	6	Kathmandu	2	0	1	7	5	2	5	1	0	0	1	1	0	1	1
N_KAT 153	6	Kathmandu	2	1	1	7	5	1	5	1	0	1	0	0	0	1	1
N_KAT 154	6	Kathmandu	2	1	0	7	2	4	5	1	0	1	1	1	0	1	1
N_KAT 155	6	Kathmandu	2	1	0	6	2	4	5	1	1	1	1	1	0	1	1
N_KAT 156	6	Kathmandu	2	0	0	3	2	4	5	1	1	1	1	1	0	1	1
N_KAT 157	6	Kathmandu	2	1	0	7	2	5	5	1	0	1	1	1	0	1	1
N_KAT 158	6	Kathmandu	2	0	1	6	2	5	5	1	0	1	1	1	0	1	1
N_KAT 159	6	Kathmandu	2	1	1	7	3	2	5	1	0	1	0	1	0	1	1
N_KAT 160	6	Kathmandu	2	1	0	7	2	5	5	1	0	1	1	1	0	1	1
N_KAT 161	6	Kathmandu	2	1	0	5	2	5	5	1	0	1	1	1	0	1	1
N_KAT 162	6	Kathmandu	2	1	0	2	2	5	5	1	1	1	1	1	0	1	1
N_KAT 163	6	Kathmandu	2	0	0		2	5	1	1	1	1	1	0	1	1	1
N_KAT 164	6	Kathmandu	2	1	1	7	3	5	4	1	1	1	1	1	1	1	1
N_KAT 165	6	Kathmandu	2	1	1	3	3	4	3	1	0	1	1	1	1	1	1
N_KAT 166	6	Kathmandu	2	0	0	2	2	5	5	1	1	1	1	1	1	1	1
N_KAT 167	6	Kathmandu	2	1	1	2	2	5	5	1	0	1	1	1	1	1	1
N_KAT 168	6	Kathmandu	2	0	0	2	2	5	5	1	1	1	1	1	1	1	1
N_KAT 169	6	Kathmandu	2	0	0	1	2	5	5	1	1	1	1	1	1	1	1
N_KAT 170	6	Kathmandu	2	1	1	8	3	4	3	1	1	1	1	0	0	1	1
N_KAT 171	6	Kathmandu	2	0	1	1	3	4	3	1	1	1	1	1	1	1	1
N_KAT 172	6	Kathmandu	2	1	1	2	4	3	5	1	1	1	1	1	1	1	1
N_KAT 173	6	Kathmandu	2	0	1	1	3	4	3	1	1	1	1	0	0	1	1
N_KAT 174	6	Kathmandu	2	0	0	1	2	4	5	1	1	1	1	1	1	1	1
N_KAT 175	6	Kathmandu	2	1	1	1	2	4	1	0	0	1	0	0	0	1	1
N_KAT 176	6	Kathmandu	2	1	1	3	2	4	5	1	1	1	1	1	1	1	1
N_KAT 177	6	Kathmandu	2	0	0	3	2	4	5	1	1	1	1	1	1	1	1
N_KAT 178	6	Kathmandu	2	1	1	8	3	4	4	1	1	1	0	1	0	1	1
N_KAT 179	6	Kathmandu	2	0	1	7	3	3	3	1	1	1	1	0	0	1	1
N_KAT 180	6	Kathmandu	2	1	1	3	4	4	4	1	1	1	1	1	1	1	1
N_KAT 181	6	Kathmandu	2	1	1	3	4	5	5	1	0	1	1	1	0	0	1
N_KAT 182	6	Kathmandu	2	1	1	4	5	1	5	1	0	0	1	1	0	0	1
N_KAT 183	6	Kathmandu	2	1	1	7	2	3	5	0	1	1	1	1	0	1	1
N_KAT 184	6	Kathmandu	2	1	0	3	2	5	5	1	1	1	1	1	1	1	1
N_KAT 185	6	Kathmandu	2	1	0	2	2	5	5	0	1	1	0	1	1	1	0
N_KAT 186	6	Kathmandu	2	1	0	2	2	4	5	1	0	1	1	0	1	1	1
N_KAT 187	6	Kathmandu	2	1	1	6	4	4	4	1	1	1	1	0	0	0	1
N_KAT 188	6	Kathmandu	2	1	0	3	1	5	5	1	1	1	1	1	1	1	1
N_KAT 189	6	Kathmandu	2	1	0	2	1	5	5	0	1	1	1	1	0	0	1
N_KAT 190	6	Kathmandu	2	0	0	2	2	5	5	1	1	1	1	1	1	1	1
N_KAT 191	6	Kathmandu	2	0	0	1	2	6	4	1	1	1	1	1	1	0	1
N_KAT 192	6	Kathmandu	2	1	0	2	2	5	5	1	1	1	1	1	1	1	1
N_KAT 193	6	Kathmandu	2	1	1		2	4	5	1	0	1	1	0	1	1	1
N_KAT 194	6	Kathmandu	2	1	0	2	2	4	5	1	0	1	1	0	1	1	1
N_KAT 195	6	Kathmandu	1	1	0	2	2	5	5	1	1	1	1	1	1	1	1
N_KAT 196	6	Kathmandu	2	1	0	2	2	5	4	1	1	1	1	1	1	1	1
N_KAT 197	6	Kathmandu	2	1	1	3	4	4	5	1	1	1	1	1	1	1	1
N_L1	7	Lalitpur	1	0	0	6	2	4	3	1	0	1	1	0	0	0	1
N_L2	7	Lalitpur	1	1	1	6	3	3	5	1	1	1	1	1	1	1	1
N_L3	7	Lalitpur	1	1	0	1	2	4	2	1	1	1	1	0	0	0
N_L4	7	Lalitpur	1	0	1	6	4	4	5	1	1	1	1	1	1	1	1
N_L5	7	Lalitpur	1	0	1	3	5	5	5	1	1	1	1	1	1	1	1
N_L6	7	Lalitpur	1	1	0	2	2	4	5	1	1	1	1	1	1	1	1
N_L7	7	Lalitpur	1	1	1	3	4	4	5	1	0	1	1	1	0	1	1
N_L8	7	Lalitpur	1	0	1	6	4	4	3	1	0	1	1	0	0	0	1
N_L9	7	Lalitpur	2	1	1	4	4	3	2	1	0	1	1	0	0	0	1
N_L10	7	Lalitpur	1	0	0	7	2	5	5	1	1	1	1	1	1	1	1
N_L11	7	Lalitpur	2	0	1	6	4	4	4	1	0	1	1	0	0	0	1
N_L12	7	Lalitpur	2	1	0	2	3	6	5	1	1	0	0	1	1	1	1
N_L13	7	Lalitpur	2	1	1	6	2	4	5
N_L14	7	Lalitpur	2	1	1	2	2	6	5	1	1	1	1	1	0	1	1
N_L15	7	Lalitpur	2	1	1	2	3	5	5	1	1	1	1	1	0	0	1
N_L16	7	Lalitpur	2	1	1	5	4	4	5
N_L17	7	Lalitpur	2	1	1	1	4	1	2	1	1	1	1	1	1	1	1
N_L18	7	Lalitpur	2	0	1	4	3	4	3	1	0	0	1	0	0	0	0
N_L19	7	Lalitpur	2	0	1	1	5	1	4	0	1	1	1	0	1	1	1
N_L20	7	Lalitpur	2	0	1	4	4	1	1	0	0	0	0	0	0	0	1
N_L21	7	Lalitpur	2	1	1	1	4	1	4	1	1	1	1	1	0	1	1
N_L22	7	Lalitpur	2	0	1	6	5	3	4	1	1	1	1	1	1	1	1
N_L23	7	Lalitpur	2	1	1	3	3		5	1	1	1	1	1	1	1	1
N_L24	7	Lalitpur	2	0	1	3	3	4	5	1	1	1	1	1	1	1	1
N_L25	7	Lalitpur	2	1	1	2	3	5	5	1	1	1	1	1	1	1	1
N_L26	7	Lalitpur	2	1	1	2	5	6	5	1	1	1	1	1	0	1	1
N_L27	7	Lalitpur	2	0	1	3	3	5	5	1	1	1	1	1	0	1	1
N_L28	7	Lalitpur	2	0	0	3	3	5	5	1	1	0	1	1	0	1	1
N_L29	7	Lalitpur	2	1	0	2	2	6	5	1	1	1	1	1	1	0	1
N_L30	7	Lalitpur	2	1	0	7	2	5	5	1	1	1	1	1	1	1	1
N_L31	7	Lalitpur	2	1	1	6	2	4	4	1	0	1	1	1	1	0	1
N_L32	7	Lalitpur	2	0	1	3	4	5	5	1	1	1	1	1	0	0	1
N_L33	7	Lalitpur	2	1	0	2	2	5	5	1	0		1	1	0	1	1
N_L34	7	Lalitpur	2	1	1	7	3	4	5	1	0	0	1	0	0	0	1
N_L35	7	Lalitpur	2	0	1	3	5	5	5	1	0	1	0	0	0	1	1
N_L36	7	Lalitpur	2	1	1	7	3	4	5	1	1	1	1	1	1	1	1
N_L37	7	Lalitpur	2	1	1	7	3	1	5	1	0	0	1	1	0	0	1
N_L38	7	Lalitpur	2	1	0	1	3	3	2	0	0	1	0	0	1	0	1
N_L39	7	Lalitpur	2	1	1	6	3	2	5	1	0	1	0	1	0	1	1
N_L40	7	Lalitpur	2	0	0	7	2	4	5	1	0	1	0	1	0	1	1
N_L41	7	Lalitpur	2	1	1	6	3	4	3	1	0	1	1	1	1	1	1
N_L42	7	Lalitpur	2	1	0	2	2	6	5	1	1	1	1	1	1	1	1
N_L43	7	Lalitpur	2	1	0	2	2	5	5	1	1	1	1	1	1	1	1
N_L44	7	Lalitpur	2	0	0	3	2	4	5	1	1	1	1	1	1	1	1
N-L45	7	Lalitpur		0	0	3	1	5	5	1	1	1	1	1	1	1	1
N-L46			2	0	0	2	2	5	5	1	1	1	1	1	1	1	1
N_L47	7	Lalitpur	2	0	0	6	2	5	5	1	1	1	1	1	1	1	1
N_L48	7	lalitpur	2	1	0	2	2	6	5	1	1	1	1	0	1	1	1
N_L49	7	Lalitpur	2	1	0	2	2	5	5	1	1	1	1	1	1	1	1
N_ L50	7	Lalitpur	2	1	1	2	2	6	5	0	1	1	1	1	0	0	1
N_L51	7	Lalitpur	2	0	0	1	2	4	4	1	1	1	1	1	1	0	1
N_L52	7	Lalitpur	2	1	0	3	2	5	5	1	1	1	1	1	1	1	1
N_L53	7	Lalitpur	2	1	1	3	2	5	5	1	1	1	1	1	1	1	1
N_L54	7	Lalitpur	2	0	0	2	2	4	4	1	1	1	1	1	1	1	1
N_BKT 1	8	Bhaktapur	2	1	0	3	2	5	4	1	0	1	1	0	1	1	1
N_BKT 2	8	Bhaktapur	2	0	1	6	5	5	5	1	0	1	1	1	1	1	1
N_BKT 3	8	Bhaktapur	2	1	1	3	2	5	5	1	1	1	1	1	1	1	1
N_BKT 4	8	Bhaktapur	2	1	1	6	5	1	5	1	1	1	1	1	0	1	1
N_BKT 5	8	Bhaktapur	2	1	1	1	2	5	5	1	1	1	1	1	1	1	1
N_BKT 6	8	Bhaktapur	2	1	1		4	3	5	1	1	1	1	1	0	1	1
N_BKT 7	8	Bhaktapur	2	1	1	3	4	1	5	1	1	1	1	1	0	1	1
N_BKT 8	8	Bhaktapur	2	1	0		5	1	5	1	1	1	1	1	1	1	1
N_BKT 9	8	Bhaktapur	2	1	0	2	2	5	5	1	1	1	1	1	1	1	1
N_BKT 10	8	Bhaktapur	2	1	0	6	2	5	5	1	1	1	1	1	1	0	1
N_BKT 11	8	Bhaktapur	2	0	0	6	2	6	5	1	0	1	1	0	1	1	1
N_BKT 12	8	Bhaktapur	2	1	0	6	2	5	2	1	1	1	1	1	1	0	1
N_BKT 13	8	Bhaktapur	2	0	0	6	2	5	5	1	1	1	1	1	0	1	1
N_BKT 14	8	Bhaktapur	2	1	1	3	2	5	3	0	0	0	1	0	1	1	1
N_BKT 15	8	Bhaktapur	2	1	1	1	4	1	4	1	1	1	1	0	0	1	1
N_BKT 16	8	Bhaktapur	2	1	0	2	2	5	5	0	0	1	1	0	1	0	1
N_BKT 17	8	Bhaktapur	2	1	0		2	5	5	1	1	1	1	1	1	1	1
N_BKT 18		Bhaktapur	2	1	1	6	3	1	4	1	1	1	0	0	0	1	1
N_BKT 19	8	Bhaktapur	2	0	0	2	3	5	5	1	1	1	1	1	1	1	1
N_BKT 20	8	Bhaktapur	2	1	1	1	5	1	5	1	1	1	1	0	0	1	1
N_BKT 21	8	Bhaktapur	2	1	0		2	6	5	1	1	1	1	1	1	1	1
N_BKT 22	8	Bhaktapur	2	1	1	5	3	3	3	1	1	1	1	0	1	1	1
N_BKT 23	8	Bhaktapur	2	1	1	2	5	1	5	1	1	1	1	0	1	1	1
N_BKT 24	8	Bhaktapur	2	1	1	4	3	4	5	1	1	1	0	1	0	1	0
N_BKT 25	8	Bhaktapur	2	1	0		2	5	5	1	1	1	1	1	1	1	1
N_BKT 26	8	Bhaktapur	2	0	0	2	2	5	5	1	0	1	1	1	1	1	1
N_BKT 27	8	Bhaktapur	2	1	0	6	2	5	5	1	1	1	1	1	1	1	1
N_BKT 28	8	Bhaktapur	2	0	0	1	2	5	5	1	1	1	1	1	1	1	1
N_BKT 29	8	Bhaktapur	2	1	1	1	5	1	3	1	0	1	0	1	1	1	1
N_BKT 30	8	Bhaktapur	2	1	0	2	2	5	5	1	1	1	1	1	1	1	1
N_BKT 31	8	Bhaktapur	2	1	1	1	5	1	5	1	1	1	0	1	0	1	1
N_BKT 32	8	Bhaktapur	2	1	1	3	5	1	4	1	1	1	1	0	1	1	1
N_BKT 33	8	Bhaktapur	2	0	0	5	2	5	5	1	1	1	1	1	1	1	1
N_BKT 34	8	Bhaktapur	2	1	1	5	4	3	5	1	1	1	1	1	1	0	1
N_BKT 35	8	Bhaktapur	2	0	1	1	5	3	3	1	1	1	1	1	1	1	1
